# Supplementary material for: YAP/TAZ inhibition reduces metastatic potential of Ewing sarcoma cells
Source: Oncogenesis. 2021 Jan 8;10(1):2. doi: 10.1038/s41389-020-00294-8 (PMC7794350; doi:10.1038/s41389-020-00294-8)
Supplement: Supplementary file 2 — Supplemental Table 1 [file 41389_2020_294_MOESM2_ESM.xlsx]

## Sheet: Supplemental Table 1
Supplemental Table 1. Used antibodies, plasmids and primer sequences.
Antibodies
Name	Application	Working concentration	Company
Paxillin (ab32084), rabbit monoclonal	IF	1/250	Abcam, Cambridge, UK
Ki67 (ab16667), rabbit monoclonal	IF	1/1000	Abcam, Cambridge, UK
TAZ/WWTR1 (HPA007415), rabbit	WB, IP, IF, PLA	1/400 (WB) 1/50 (IF) 1/20 (IP) 1/100 (PLA)	Sigma-Aldrich/Merck, Darmstadt, Germany
YAP-1 (ab52771), rabbit	WB, IP, PLA	1/1000 (WB) 1/20 (IP) 1/100 (PLA)	Abcam, Cambridge, UK
TEAD1 (610922), mouse	PLA	1/100 (PLA)	BD, New Jersey, USA
YAP/TAZ (#8418), rabbit	WB	1/1000 (WB) 1/100 (IP)	Cell Signaling, Cambridge, UK
pan-TEAD D3F7L (#13295), rabbit	WB, IP	1/1000	Cell Signaling, Cambridge, UK
FLI1 (MBS300723), rabbit	WB	1/400	MyBiosource, San Diego, CA, USA
GAPDH D16H11 (#5174), rabbit	WB	1/5000	Cell Signaling, Cambridge, UK
alpha-tubulin (CP06), mouse	WB	1/1000	Sigma-Aldrich/Merck, Darmstadt, Germany
Lamin-A/C (#2032), rabbit	WB	1/1000	Cell Signaling, Cambridge, UK
CD99 (M3601, clone 12E7), mouse monoclonal	IHC		Dako/Agilent Technologies, Santa Klara, CA, USA
Plasmids
Name	Application	Working concentration	Source
shEF30∆RV	transient KD of EWS-FLI1	4µg / T75 flask	Ban et al. Cancer Research. 2008
shJAPAN∆RV control	scrambled control shRNA	4µg / T75 flask	Ban et al. Cancer Research. 2008
Oligonucleotides
Name	5'-3'
GAPDH_fw	TTCACCACCATGGAGAAGGC
GAPDH_rev	GGAGGCATTGCTGATGATCTTG
EWS-FLI1_fw	TCCTACAGCCAAGCTCCAAGTC
EWS-FLI1_rev	ACTCCCCGTTGGTCCCCTCC
CTGF_fw	GGCTTACCGACTGGAAGACA
CTGF_rev	ATCCCACAGGTCTTGGAACA
CYR61_fw	TCACCCTTCTCCACTTGACC
CYR61_rev	AGTCCTCGTTGAGCTGCTTG
SERPINE1_fw	ACTGGAAAGGCAACATGACC
SERPINE1_rev	TGACAGCTGTGGATGAGGAG
TAZ_WWTR1_fw	CAGCAATGTGGATGAGATGG
TAZ_WWTR1_rev	ATTGAAGAGGGGGATCAGGT
YAP_fw	CGCTCTTCAACGCCGTCA
YAP_rev	AGTACTGGCCTGTCGGGAGT
PLAU_fwd	GCTTGTCCAAGAGTGCATGGT
PLAU_rev	CAGGGCTGGTTCTCGATGG
COL5A1_fw	ATCTTCGGCTCTCTCAACTCTC
COL5A1_rev	GTCCACATAGGAGAGCAGTTTC
FBNI_fw	TACATAGGGACTCACTGTGGACAAC
FBNI_rev	GGTCCAGTAAATCCGTAAGTGCA
THBS1_fw	GACTAGGCGTCCTGTTCCTG
THBS1_rev	ACCTGGCCAGAGTGGTCTTT
